# Supplementary material for: A phosphate-targeted dinuclear Cu(II) complex combining major groove binding and oxidative DNA cleavage
Source: Nucleic Acids Res. 2018 Sep 17;46(19):9918–31. doi: 10.1093/nar/gky806 (PMC6212767; doi:10.1093/nar/gky806)
Supplement: Supplementary Data [file gky806_supplemental_files.zip]

Archive with 4 entries (4 files):
- Cu2TPNap_ESI.pdf
- Movie_S1.mov
- Movie_S2.mov
- Movie_S3.m4v
